# Supplementary material for: Roles of 4′-O-Methylalpinum Isoflavone on Activation of Microglia Induced by Oxysterols
Source: Int J Mol Sci. 2024 Nov 27;25(23):12743. doi: 10.3390/ijms252312743 (PMC11641445; doi:10.3390/ijms252312743)
Supplement: Supplementary file 1 [file ijms-25-12743-s001.zip]

Archive with 1 entries (1 files):
- ijms-3336400-supplementary.pdf
